# Supplementary material for: Developmental Shifts in the Microbiome of a Cosmopolitan Pest: Unraveling the Role of Wolbachia and Dominant Bacteria
Source: Insects. 2024 Feb 16;15(2):132. doi: 10.3390/insects15020132 (PMC10888865; doi:10.3390/insects15020132)
Supplement: Supplementary file 1 [file insects-15-00132-s001.zip]

Archive with 1 entries (1 files):
- insects-2847937-supplementary.xlsx
