# Supplementary material for: Developmental Shifts in the Microbiome of a Cosmopolitan Pest: Unraveling the Role of Wolbachia and Dominant Bacteria
Source: Insects. 2024 Feb 16;15(2):132. doi: 10.3390/insects15020132 (PMC10888865; doi:10.3390/insects15020132)
Supplement: Supplementary file 1 [file insects-15-00132-s001.zip › insects-2847937-supplementary.xlsx]

## Sheet: Table S1
Table S1 Detailed information of microbiome diversity indices of all WI P. xylostella samples. ACE and Chao1, estimates of species richness; Simpson and Shannon, estimates of diversity; Coverage, the probability of species being measured in the sample
Sample ID	ACE	Chao1	Simpson	Shannon	Coverage
WI_egg_1	38.1667	34.1429	0.988208	0.04211	0.999565
WI_egg_2	182.805	101.667	0.985572	0.05844	0.999068
WI_egg_3	112.852	111.526	0.931471	0.255571	0.999511
WI_egg_4	82.773	80.8824	0.953302	0.167875	0.999622
WI_egg_5	75.4769	71.5882	0.979164	0.079436	0.999427
WI_1st_1	94.0189	90.2353	0.533422	0.801679	0.999202
WI_1st_2	93.9961	96.75	0.63795	0.718734	0.999432
WI_1st_3	82.5082	81.0769	0.64728	0.732201	0.999622
WI_1st_4	240.555	240.256	0.499858	1.02148	0.99855
WI_1st_5	123.578	105	0.338209	1.1764	0.999072
WI_2nd_1	66.2424	59	0.317622	1.26146	0.999365
WI_2nd_2	302.822	294.075	0.28719	1.51382	0.997787
WI_2nd_3	206.024	202.207	0.344619	1.25794	0.998414
WI_2nd_4	232.237	146.04	0.368057	1.13582	0.998543
WI_2nd_5	298.917	179.333	0.282029	1.45615	0.998439
WI_3rd_1	172.468	131.05	0.336485	1.22963	0.999013
WI_3rd_2	199.178	121.091	0.37091	1.19145	0.998972
WI_3rd_3	89.0244	66	0.472542	1.01088	0.99935
WI_3rd_4	121.849	82.875	0.339985	1.26184	0.999372
WI_3rd_5	118.694	95.5	0.344738	1.20589	0.999421
WI_4th_1	166.156	136.273	0.522611	0.969842	0.998983
WI_4th_2	360.098	223.769	0.411835	1.12267	0.9985
WI_4th_3	493.811	317	0.466203	1.02793	0.997653
WI_4th_4	412.431	207.375	0.550158	0.936378	0.998057
WI_4th_5	332.854	184.714	0.543014	0.887909	0.998275
WI_pup_1	0	259	0.339838	1.18986	0.999359
WI_pup_2	121.397	42.5	0.3282	1.26054	0.999707
WI_pup_3	134.357	96	0.366401	1.15086	0.999556
WI_pup_4	163.7	95	0.419484	1.05316	0.999468
WI_pup_5	71	38.5	0.368781	1.08441	0.999758
WI_adf_1	19.6897	12.5	0.348697	1.20138	0.999918
WI_adf_2	62	42	0.39339	1.07807	0.999712
WI_adf_3	18.1646	14	0.364373	1.22986	0.999929
WI_adf_4	0	95	0.356269	1.07022	0.999727
WI_adf_5	179.07	127.5	0.361951	1.11411	0.999276
WI_adm_1	64.0615	52.1111	0.290833	1.41855	0.999534
WI_adm_2	69	50.25	0.722178	0.553667	0.999622
WI_adm_3	96.2128	80.4286	0.27344	1.41097	0.999321
WI_adm_4	95.0714	76	0.336965	1.10259	0.999576
WI_adm_5	23.4614	16	0.438742	0.931312	0.999898
WI_maadf_1	190.768	27	0.335051	1.10013	0.9998
WI_maadf_2	326.427	302.515	0.474495	1.0004	0.997719
WI_maadf_3	289.075	58	0.579378	0.667612	0.999658
WI_maadf_4	89.875	77.2	0.391492	1.0238	0.999503
WI_maadf_5	55.0165	56.5	0.854228	0.293513	0.999536
WI_maadm_1	123.805	81.5455	0.473695	0.872945	0.999303
WI_maadm_2	152.008	129.556	0.469846	0.914608	0.99877
WI_maadm_3	105.2	101	0.370495	1.08326	0.999368
WI_maadm_4	104.745	106.5	0.441866	1.11447	0.999566
WI_maadm_5	69.9275	54.2	0.719017	0.541726	0.999579

## Sheet: Table S2
Table S2 Detailed information of microbiome diversity indices of all WU P. xylostella samples. ACE and Chao1, estimates of species richness; Simpson and Shannon, estimates of diversity; Coverage, the probability of species being measured in the sample
Sample ID	ACE	Chao1	Simpson	Shannon	Coverage
WU_egg_1	82.8122	76.7895	0.916015	0.265968	0.999605
WU_egg_2	770.7	774.115	0.593308	1.84293	0.998934
WU_egg_3	105.221	104	0.838342	0.537184	0.999636
WU_egg_4	168.475	163.182	0.900874	0.349158	0.999199
WU_egg_5	217.271	214.973	0.866437	0.460254	0.998639
WU_1st_1	179.259	202.867	0.882719	0.41619	0.998881
WU_1st_2	134.018	153.273	0.902912	0.332655	0.999005
WU_1st_3	317.5	320	0.444283	1.76466	0.998884
WU_1st_4	116.095	111.84	0.905223	0.307832	0.999503
WU_1st_5	157.044	161.056	0.895154	0.374448	0.999261
WU_2nd_1	131.32	112.619	0.360157	1.37813	0.99904
WU_2nd_2	320.412	204.312	0.58314	0.875621	0.99808
WU_2nd_3	110.999	107.364	0.403793	1.3442	0.999253
WU_2nd_4	325.314	232.786	0.337343	1.33549	0.998142
WU_2nd_5	206.849	187.12	0.390215	1.37663	0.998452
WU_3rd_1	193.527	178.69	0.527835	1.07928	0.998811
WU_3rd_2	235.265	180	0.491085	1.09679	0.998307
WU_3rd_3	198.044	184.844	0.548696	1.14691	0.998502
WU_3rd_4	230.515	191.231	0.395952	1.2479	0.998338
WU_3rd_5	267.271	244.41	0.402358	1.23477	0.997973
WU_4th_1	218.015	205.333	0.502547	1.50172	0.998528
WU_4th_2	275.044	260.067	0.608947	1.12397	0.998412
WU_4th_3	329.347	269.25	0.695278	0.957174	0.997878
WU_4th_4	257.352	223.143	0.410052	1.75244	0.998562
WU_4th_5	192.339	157.15	0.42408	1.31777	0.999076
WU_pup_1	151.606	77.5	0.321053	1.26793	0.999309
WU_pup_2	248.666	112	0.49681	0.732904	0.999422
WU_pup_3	42.6502	28.6667	0.409188	1.11219	0.999804
WU_pup_4	65.03	60.375	0.496868	0.744091	0.999422
WU_pup_5	55.4957	41.5	0.51582	0.767151	0.999727
WU_adf_1	4	4	0.501422	0.695925	1
WU_adf_2	240.195	41	0.557558	0.764328	0.999813
WU_adf_3	557.31	167	0.660731	0.548178	0.999081
WU_adf_4	45.9916	37.3333	0.586267	0.697022	0.999686
WU_adf_5	33.2103	13	0.524429	0.818222	0.999904
WU_adm_1	0	40	0.694987	0.495647	0.999777
WU_adm_2	434.151	59	0.602754	0.59332	0.999748
WU_adm_3	0	15	0.470043	1.0028	0.999897
WU_adm_4	24.5579	16.3333	0.391611	1.03546	0.99987
WU_adm_5	127.354	125.714	0.54577	0.883757	0.999072
WU_maadf_1	265.6	39.3333	0.398594	1.03601	0.999701
WU_maadf_2	216.495	134	0.672609	0.528378	0.999182
WU_maadf_3	142.987	67.5	0.367196	1.06622	0.999616
WU_maadf_4	112.545	36	0.583922	0.794688	0.999806
WU_maadf_5	123.67	116.286	0.8952	0.262216	0.99878
WU_maadm_1	163.019	155.529	0.440879	1.14733	0.998957
WU_maadm_2	221.366	156.714	0.894997	0.274772	0.998508
WU_maadm_3	130.427	123.6	0.652729	0.676748	0.999027
WU_maadm_4	156.948	152.045	0.610209	0.68221	0.998891
WU_maadm_5	368.881	333.268	0.648363	0.796943	0.997371

## Sheet: Table S3
Table S3 The abundance test of the top 50 pathways enriched in KEGGL3 levels in WI P. xylostella at different developmental stages
Name	P-value	corrected pvalue	WI_adm-Mean	WI_adm-Sd	WI_maadm-Mean	WI_maadm-Sd	WI_1st-Mean	WI_1st-Sd	WI_egg-Mean	WI_egg-Sd	WI_maadf-Mean	WI_maadf-Sd	WI_2nd-Mean	WI_2nd-Sd	WI_pup-Mean	WI_pup-Sd	WI_adf-Mean	WI_adf-Sd	WI_3rd-Mean	WI_3rd-Sd	WI_4th-Mean	WI_4th-Sd
Flagellar assembly	0.0002727	0.006235	381100	185900	307000	431700	928600	219400	3427	3072	148700	124600	310700	203200	159300	72290	299400	124000	203500	53540	140000	76030
Bacterial chemotaxis	0.0003044	0.006235	250700	190500	230800	385400	787000	92840	2909	2400	75640	61560	217100	188800	94810	54010	175700	83660	111600	31440	73400	37390
Starch and sucrose metabolism	0.0004133	0.006235	461900	449300	498800	834100	494300	164100	11060	7910	149400	97570	480600	414100	225900	101100	326400	143800	205300	49110	123200	53750
Biofilm formation - Vibrio cholerae	0.0004988	0.006235	202100	186800	208400	341700	728500	128000	35400	3648	67350	24910	178300	172900	89050	45320	119300	60010	84560	20400	63990	14000
Oxidative phosphorylation	0.0009171	0.007405	668000	321000	936200	349900	1373000	91390	1179000	122700	927200	328300	554000	168000	898200	181500	636600	119800	682300	137600	859600	195200
Aminoacyl-tRNA biosynthesis	0.001392	0.007405	431200	210700	631700	216000	823400	46710	818200	85170	640100	232900	381400	102800	622000	124900	431600	96880	461000	103200	585200	143500
Ribosome	0.001434	0.007405	899300	429700	1306000	435900	1678000	119400	1701000	177100	1336000	484000	789600	203000	1304000	261500	901000	202800	962200	215300	1219000	298800
Sulfur metabolism	0.00162	0.007405	242100	195000	230000	377300	681100	90800	13390	10720	83900	69540	212600	184000	108100	48640	181700	93430	129100	33900	89810	43440
DNA replication	0.001682	0.007405	263200	125500	370100	132400	506400	33400	458200	47650	367500	125500	230200	65850	362300	72430	258300	49340	270300	56130	335100	76840
Fatty acid degradation	0.001804	0.007405	108500	88590	102700	164100	829600	110700	19260	15800	36050	25090	91270	79960	54480	18690	71240	38950	59680	8364	39860	15700
Protein export	0.001886	0.007405	263100	130700	372700	141000	533900	44710	459600	47670	363900	126600	228000	70940	355000	71580	254800	48820	267600	55660	334600	76930
Lysine biosynthesis	0.001937	0.007405	217800	106400	304300	115400	498900	29510	361500	37360	293600	95600	197600	61800	290300	57670	214900	39120	218200	44880	267000	59340
Biofilm formation - Escherichia coli	0.002116	0.007405	314400	288300	326300	543000	416800	139800	35330	3660	109100	66470	284500	272300	132600	77450	217800	113000	147800	43580	109600	40430
Bacterial secretion system	0.002135	0.007405	507000	328400	751900	361500	1206000	118200	910500	96210	684300	274800	433100	193200	657500	145500	454000	117400	486500	115400	632400	166200
Citrate cycle (TCA cycle)	0.002221	0.007405	359700	193300	496900	219200	749900	58910	593100	61280	468500	164300	297600	112200	463900	96800	330500	57720	352100	67810	434600	95640
Two-component system	0.002801	0.008262	1349000	908100	1322000	1768000	3327000	447700	414900	42660	656500	229500	1127000	884700	712400	275500	977100	391900	754600	140900	645400	129900
Amino sugar and nucleotide sugar metabolism	0.002809	0.008262	439100	292500	473800	532100	627800	161400	208900	21520	273400	46470	409100	267100	307500	81540	352200	95640	278000	33880	251700	21370
Phosphotransferase system (PTS)	0.003669	0.01012	371400	316900	381400	613200	168300	188000	3754	2554	132300	105000	368000	303500	160900	89200	280500	129700	181100	52410	116100	62300
Porphyrin and chlorophyll metabolism	0.003846	0.01012	291600	98240	340300	145800	854800	68600	366800	37410	326600	76220	226800	68600	314600	59270	272100	28570	274700	28030	318000	35000
ABC transporters	0.004647	0.01162	1488000	1171000	1697000	2083000	3667000	453500	685600	69590	886900	165800	1424000	1051000	962000	329800	1233000	367900	923400	139800	841900	74500
Mismatch repair	0.005089	0.01212	306700	151400	421500	172500	550500	57800	490600	51040	400600	128900	270200	90250	395300	79130	294700	47730	300100	58060	366900	78390
Peptidoglycan biosynthesis	0.00861	0.01883	312000	156100	405900	194900	584400	67400	428300	44000	364800	102200	277900	104800	367700	73400	289300	37810	283500	49980	333100	62800
Homologous recombination	0.008662	0.01883	369700	185500	508200	213200	626800	72650	589800	61210	480100	155200	324200	111900	473800	95440	352900	57090	360100	69200	439800	93700
Glycerophospholipid metabolism	0.01251	0.02472	278300	137300	341500	200400	609000	83060	330200	33970	291000	70320	233600	105300	288100	59610	247000	30220	237900	31430	270700	36970
Carbon fixation pathways in prokaryotes	0.01263	0.02472	342500	207200	430200	292000	881300	76300	401400	40700	347000	92700	294700	153700	359300	77900	291000	45700	287500	40610	326100	48960
Alanine, aspartate and glutamate metabolism	0.01285	0.02472	326300	183000	400600	262100	730100	84340	368200	37440	327000	79860	283700	137900	339900	71320	284300	38800	272900	37230	306000	43400
2-Oxocarboxylic acid metabolism	0.01365	0.02527	294000	188500	369800	270900	857200	73480	333600	33800	288700	77550	252700	141900	300800	67260	249900	40060	241600	33920	273500	40590
Pyrimidine metabolism	0.02029	0.03623	489300	287500	622700	414500	937100	129700	561100	57470	499400	119000	443700	220700	509100	108700	437800	58840	407800	60280	460600	68490
Arginine biosynthesis	0.02311	0.03984	214100	126100	265800	183800	478500	47880	235400	24040	211500	49000	188800	96370	220800	46840	186600	28160	179000	23380	198000	26010
Valine, leucine and isoleucine degradation	0.02638	0.04396	148300	91200	167800	123600	1122000	165600	149000	19630	128500	33200	118400	62490	149300	35290	114400	21260	119100	16560	122400	16330
Butanoate metabolism	0.02787	0.04495	294500	230300	321700	402300	1134000	121000	149400	19630	168900	36900	257700	204500	193300	59360	211400	80500	182600	23440	166200	13920
Fatty acid metabolism	0.03129	0.04889	261700	176700	305500	253000	1068000	117500	246000	26730	220000	53030	222100	131700	251000	58520	203100	38560	196300	28050	206400	28980
Purine metabolism	0.03372	0.05109	707500	454500	886300	678200	1503000	204600	734300	74630	664900	149300	646200	358900	697500	155200	609400	94370	559800	80450	616000	84610
Glyoxylate and dicarboxylate metabolism	0.03877	0.05583	357400	184100	403600	290300	1375000	134300	341200	34940	317200	64340	290100	147300	327000	68950	298000	48010	280900	29870	302600	27590
Biosynthesis of secondary metabolites	0.03908	0.05583	3617000	2237000	4395000	3345000	8385000	865400	3659000	370700	3331000	746900	3181000	1750000	3527000	774100	3063000	481900	2849000	381800	3116000	402600
Carbon metabolism	0.04793	0.06656	1224000	720100	1451000	1110000	2888000	281500	1177000	119200	1100000	224300	1066000	577000	1160000	251100	1030000	168600	954700	116400	1028000	113000
Quorum sensing	0.05209	0.06862	636600	618100	792300	1037000	2644000	291200	350500	37230	372700	49370	631700	531700	422600	156200	483700	157000	376000	65090	356400	13860
Pentose phosphate pathway	0.05215	0.06862	312500	186900	342500	327000	479800	94120	201800	20140	228700	31090	281100	165800	248000	57280	268200	55910	217700	23030	213000	9905
Methane metabolism	0.06331	0.08116	326800	187200	352200	338000	592600	104000	206900	21200	235300	37830	286200	170200	245800	60710	271300	68370	229900	24100	224700	11850
Propanoate metabolism	0.07859	0.09824	316700	148400	336600	262300	955000	99560	242400	25390	256900	41130	264400	133000	265800	54840	267400	58280	243300	19840	243900	10320
Fructose and mannose metabolism	0.09337	0.1125	311900	157700	319900	298600	311700	177400	169000	16990	220900	46400	269900	147400	224600	55900	274800	70100	221400	26130	207800	21520
Pyruvate metabolism	0.09449	0.1125	460000	304500	515300	514100	1193000	133200	310700	32070	331500	49210	411700	262800	367700	88140	367400	87890	317300	33920	312000	16950
Cysteine and methionine metabolism	0.1088	0.1265	402800	282300	454100	466400	919600	89420	271500	27330	287600	45520	361100	239500	328700	79630	320500	75840	273300	30740	268900	18220
Glycine, serine and threonine metabolism	0.1118	0.127	387900	246100	445000	398900	972800	94090	306400	31030	308400	50770	344500	204500	339000	76500	317700	63590	281900	31550	287000	22960
Biosynthesis of amino acids	0.1144	0.1271	1265000	818400	1460000	1318000	3257000	320400	1019000	102500	1009000	177600	1130000	679600	1105000	252900	1039000	204800	920100	105100	950300	80490
Glutathione metabolism	0.124	0.1348	230000	174400	268800	289600	680400	68320	167000	16980	161500	29550	201600	151000	172800	49970	171800	46240	149500	20490	155600	11410
Metabolic pathways	0.1273	0.1354	8318000	5153000	9651000	8381000	19640000	2293000	6995000	709800	6835000	1210000	7273000	4323000	7240000	1661000	6891000	1352000	6171000	687600	6460000	507500
Microbial metabolism in diverse environments	0.1362	0.1419	2350000	1475000	2703000	2453000	5981000	697000	1856000	192300	1864000	308100	2063000	1258000	1976000	463200	1952000	427600	1734000	180600	1769000	98990
Folate biosynthesis	0.1452	0.1482	236900	151600	259000	258200	580200	65560	168900	17030	172600	33730	196200	132400	185800	45940	185500	50490	165600	17060	169100	8073
Glycolysis / Gluconeogenesis	0.1675	0.1675	496600	292600	577700	475600	808600	122300	407200	41330	415000	58260	456200	245400	446700	96060	424000	70100	370400	43740	378100	31340

## Sheet: Table S4
Table S4 The abundance test of the top 50 pathways enriched in KEGGL3 levels in WU P. xylostella at different developmental stages
Name	P-value	corrected pvalue	WU_adm-Mean	WU_adm-Sd	WU_maadm-Mean	WU_maadm-Sd	WU_1st-Mean	WU_1st-Sd	WU_egg-Mean	WU_egg-Sd	WU_maadf-Mean	WU_maadf-Sd	WU_2nd-Mean	WU_2nd-Sd	WU_pup-Mean	WU_pup-Sd	WU_adf-Mean	WU_adf-Sd	WU_3rd-Mean	WU_3rd-Sd	WU_4th-Mean	WU_4th-Sd
Metabolic pathways	0.0002032	0.000362	6806000	1798000	6102000	1761000	24970000	2449000	25550000	2322000	8530000	4178000	9348000	1500000	5284000	1848000	5756000	1429000	7621000	2165000	9511000	4208000
Biosynthesis of secondary metabolites	0.0002142	0.000362	2685000	770400	2425000	656800	10580000	929400	10790000	1007000	3406000	1781000	3834000	656500	2220000	885000	2247000	573500	3125000	881100	4037000	2018000
Microbial metabolism in diverse environments	0.0001659	0.000362	2032000	509400	1856000	529800	7700000	797400	7886000	712400	2525000	1185000	2849000	448500	1540000	514200	1725000	421000	2233000	613500	2599000	840500
ABC transporters	0.0003919	0.0004666	1450000	416800	1267000	364700	4845000	552800	4947000	441400	1858000	970700	1841000	287800	1071000	314500	1221000	313800	1499000	490900	1594000	549400
Two-component system	0.0002172	0.000362	1320000	320800	1124000	413700	4422000	527800	4528000	404100	1655000	757100	1687000	236300	892800	242200	1121000	284800	1280000	435200	1337000	233100
Biosynthesis of amino acids	0.000164	0.000362	1022000	289500	916000	248600	4292000	381100	4382000	408700	1284000	661100	1503000	259000	838100	325800	853700	214600	1180000	331600	1549000	790600
Carbon metabolism	0.00021	0.000362	946900	250400	854500	229400	3689000	334000	3766000	349400	1179000	575400	1342000	220700	768500	282700	801800	194000	1059000	290300	1305000	545900
Quorum sensing	0.0001817	0.000362	553800	221300	477800	158200	3685000	460100	3784000	342600	767800	517700	1034000	201900	400500	161300	433500	146900	620200	247100	639600	236500
Purine metabolism	0.0003233	0.0004208	524300	159600	469200	124300	1817000	167700	1858000	170500	668800	371400	695300	118200	425000	155700	439100	114000	592400	177300	712600	333800
Ribosome	0.0002292	0.000362	453700	125000	412900	80800	1797000	148000	1842000	185200	544900	273500	654500	117800	419800	154500	388200	83330	537000	129100	740400	445600
Pyruvate metabolism	0.000233	0.000362	395300	108200	355400	94210	1578000	144800	1605000	145600	496100	247400	563800	93560	320400	115600	333100	81970	441000	123000	531200	221700
Oxidative phosphorylation	0.0001055	0.000362	360900	94190	322400	90980	1537000	153600	1581000	147600	444800	216300	539500	91030	287700	111400	303700	73920	426500	116000	602900	339600
Glyoxylate and dicarboxylate metabolism	3.794e-05	0.000362	290300	75020	262800	73500	1836000	201200	1881000	169800	342200	143100	543100	97830	217700	74910	239400	55270	322300	78590	420000	158700
Flagellar assembly	8.653e-05	0.000362	432800	63780	382400	107800	1201000	135800	1228000	110000	510400	148700	506800	55720	329500	78220	396900	71450	370800	92920	342600	75710
Butanoate metabolism	8.934e-05	0.000362	270600	79130	246000	80830	1571000	187500	1613000	145200	350600	182900	477800	84040	196500	80670	219700	63180	300400	93650	316000	60930
Glycolysis / Gluconeogenesis	0.0008142	0.0009046	409000	108700	375300	77570	989500	72150	997800	99450	503100	243700	466200	73140	354000	108000	356800	77600	446400	113900	497400	190300
Glycine, serine and threonine metabolism	0.0002333	0.000362	318700	87480	285100	72600	1282000	118600	1307000	119100	394400	199800	455800	76620	261700	97950	266900	64940	348900	96600	419700	155200
Cysteine and methionine metabolism	0.0003113	0.0004206	329000	97810	291400	82920	1223000	108800	1243000	112300	423800	228700	450000	75960	276300	115800	275700	72390	363900	112800	443900	191000
Pyrimidine metabolism	0.0004668	0.0005428	355000	100600	315500	83900	1098000	94500	1119000	103500	450100	231300	444600	71420	290300	96840	303900	74060	386700	115200	456400	197000
Propanoate metabolism	7.662e-05	0.000362	293200	57440	270200	70660	1267000	128500	1293000	116100	339100	115600	444000	67690	222100	59870	255700	51180	307700	68530	356200	85920
Fatty acid metabolism	4.968e-05	0.000362	187200	63480	176600	45070	1487000	153600	1519000	137700	235900	133100	410900	85770	172300	91510	146500	40150	236000	58520	302600	124700
Amino sugar and nucleotide sugar metabolism	0.004412	0.004694	404800	110000	366000	86330	759800	55050	770000	81060	507100	249100	417000	64370	332400	92680	354900	80210	438300	121700	496000	208600
Starch and sucrose metabolism	0.05442	0.05553	449000	178800	389000	101500	635200	47380	632100	61330	606500	391600	408600	79730	390400	131100	384300	106300	465000	184500	398600	114700
Bacterial secretion system	0.0003049	0.0004206	231600	102000	183100	78140	1339000	179700	1385000	124300	332300	239900	393100	77360	166300	87790	172500	67360	251900	120500	276700	101100
Valine, leucine and isoleucine degradation	1.547e-05	0.000362	116100	49660	115500	35760	1624000	189900	1662000	150400	128000	63920	388300	91140	99950	60390	83700	20920	147500	26050	182000	34020
Porphyrin and chlorophyll metabolism	2.395e-05	0.000362	237600	45970	218100	68980	1100000	123200	1132000	101900	269100	63750	378600	57130	176800	49020	207900	40380	296800	85490	502000	366700
Carbon fixation pathways in prokaryotes	0.0001443	0.000362	242700	68100	218100	68150	1118000	102600	1144000	108500	311000	157700	377400	64540	195600	87170	201400	53920	280300	81970	354500	152100
Bacterial chemotaxis	0.0002619	0.0003852	253700	67830	215600	68550	1123000	138900	1151000	104100	326300	162600	365300	56460	185800	58080	214300	54830	235000	86570	230300	37010
Sulfur metabolism	0.000146	0.000362	273800	63770	248200	81330	939000	111000	963900	85840	338300	152100	363900	52630	189000	58960	232700	58130	295400	84440	341900	118700
2-Oxocarboxylic acid metabolism	9.112e-05	0.000362	208600	61540	185500	62570	1107000	113500	1137000	104100	270800	145800	350800	62600	162400	76110	170500	48690	245500	76000	333900	167100
Methane metabolism	0.0003451	0.0004208	301500	64640	278100	76790	732500	65240	752600	73640	370300	153000	350300	48710	227500	56850	266800	58510	332200	85530	400500	171100
Alanine, aspartate and glutamate metabolism	0.0001679	0.000362	238400	62700	216100	57520	895600	76390	913000	85120	294200	142100	334200	55640	196000	77360	200700	48290	278200	73940	372100	190600
Aminoacyl-tRNA biosynthesis	0.0002338	0.000362	219100	62360	199000	41130	895300	76050	918400	91650	265700	138000	318400	57200	195100	69500	185900	41680	260000	64910	353200	215100
Fatty acid degradation	1.818e-05	0.000362	116100	38120	119900	38570	1210000	146800	1240000	112500	139500	67390	312100	67240	88660	41500	89410	23820	147300	29640	160100	24070
Citrate cycle (TCA cycle)	0.0002117	0.000362	200400	57410	181300	56650	861800	71970	877000	83160	258400	134100	300200	51570	165000	80070	165400	45250	228600	68430	282000	99840
Pentose phosphate pathway	0.001089	0.001184	277000	67860	249100	63770	584000	42430	591100	59120	341200	154500	300000	44670	226400	68580	241200	53340	291500	80100	348100	128200
Glutathione metabolism	0.0001698	0.000362	181700	61190	152000	57560	891800	122400	921000	82810	242200	145900	285600	50260	125800	49990	145100	45700	201200	74600	246100	115400
Biofilm formation - Escherichia coli	0.006457	0.006726	312400	97380	263000	109500	494600	64250	510200	44220	428600	238400	294200	48110	212200	68480	265400	79440	309400	132300	293300	62500
Biofilm formation - Vibrio cholerae	0.000239	0.000362	175500	68940	135900	54060	950000	134100	980000	88730	236800	163100	280900	52250	118800	46270	134900	46200	174200	82400	170200	55130
Folate biosynthesis	0.0001331	0.000362	200300	50370	175700	67420	755700	71730	772600	70630	252800	120800	277600	42280	141200	60320	167600	45530	223300	69920	291700	137600
Homologous recombination	0.000343	0.0004208	218200	59180	196300	47070	667300	56520	685500	67990	269700	135600	276800	45500	185600	65290	187400	43220	241800	65850	301100	135600
Phosphotransferase system (PTS)	0.0006634	0.0007538	415400	126200	355000	107200	144300	41710	127600	12160	528300	266400	295100	55960	310600	73660	367900	86070	380400	150600	263400	78140
Glycerophospholipid metabolism	0.0002162	0.000362	205300	47100	183000	54800	718300	74150	734800	66010	251200	107800	275400	40770	155000	46720	177200	40660	207700	59550	233600	43820
Peptidoglycan biosynthesis	0.0003362	0.0004208	202300	54440	183400	37510	675300	50110	682600	66810	245000	120600	264900	44760	178600	57640	174900	37570	229400	57130	295900	157500
Fructose and mannose metabolism	0.467	0.467	317600	57000	287800	79630	295400	26320	296900	35900	376900	122200	279000	35460	244600	56920	288100	54680	310700	76990	335500	63160
Mismatch repair	0.0002826	0.0004037	181900	49160	162100	37480	600800	49950	614300	59440	221900	110500	237900	39820	156100	53110	156100	34980	203900	53980	268600	140900
Arginine biosynthesis	0.000186	0.000362	165400	44180	148300	39320	592600	55200	606400	55790	201900	98200	224200	36560	132000	51230	137400	33400	187500	49850	239400	113900
Protein export	0.0002152	0.000362	142900	40010	131100	30620	597000	49730	608600	58250	177200	90850	210900	37120	121900	43940	121600	28560	169600	44100	224000	126800
DNA replication	0.0002377	0.000362	145600	38550	131000	27050	562500	49630	576700	55260	174300	85180	207100	36080	130900	47810	124700	26770	161800	39890	209900	97210
Lysine biosynthesis	0.0002269	0.000362	127700	34930	116500	21950	594800	52210	605300	55990	152700	75640	197700	35910	115800	38570	108800	23130	142300	33560	177200	82370
